# Supplementary material for: Single Nucleotide Recognition and Mutation Site Sequencing Based on a Barcode Assay and Rolling Circle Amplification
Source: Biosensors (Basel). 2024 Oct 25;14(11):521. doi: 10.3390/bios14110521 (PMC11592053; doi:10.3390/bios14110521)
Supplement: Supplementary file 1 [file biosensors-14-00521-s001.zip]

Archive with 1 entries (1 files):
- biosensors-3257691-supplementary.pdf
